# Supplementary material for: PlasBin-flow: a flow-based MILP algorithm for plasmid contigs binning
Source: Bioinformatics. 2023 Jun 30;39(Suppl 1):i288–96. doi: 10.1093/bioinformatics/btad250 (PMC10311310; doi:10.1093/bioinformatics/btad250)
Supplement: btad250_Supplementary_Data [file btad250_supplementary_data.zip]

Archive with 3 entries (2 files):
- btad250_Supplementary_Data/
- btad250_Supplementary_Data/Mane.291.sup.1.pdf
- btad250_Supplementary_Data/Mane.291.sup.1.zip
